# Supplementary material for: In Vitro Digestion and Fermentation of Different Ethanol-Fractional Polysaccharides from Dendrobium officinale: Molecular Decomposition and Regulation on Gut Microbiota
Source: Foods. 2024 May 27;13(11):1675. doi: 10.3390/foods13111675 (PMC11172086; doi:10.3390/foods13111675)
Supplement: Supplementary file 1 [file foods-13-01675-s001.zip]

Archive with 1 entries (1 files):
- foods-2972459-supplementary.pdf
